# Supplementary material for: How convincing is a matching Y-chromosome profile?
Source: PLoS Genet. 2017 Nov 3;13(11):e1007028. doi: 10.1371/journal.pgen.1007028 (PMC5669422; doi:10.1371/journal.pgen.1007028)
Supplement: S1 Table — Loci are those from the three kits, Yfiler (17 loci), PowerPlex Y23 (23 loci), and Yfiler Plus (27 loci). From: YHRD, [24] available at yhrd.org/pages/resources/mutation_rates, updated 17 Jan 2017. DYS385 and DYF387S1 are duplicated loci and each is treated as two independent loci (postfix ‘a’ and ‘b’). The same mutation rate was used for DYS385a and DYS385b, estimated by halving the reported mutation count for locus DYS385, and similarly for DYF387S1. (TEX) [file pgen.1007028.s004.tex]

% latex table generated in R 3.4.1 by xtable 1.8-2 package
% Wed Aug 16 08:58:43 2017
\begin{tabular}{lrrrccc}
  \hline
Marker & Mutations, $x$ & Meioses, $n$ & $10^3 \times x/n$ & Yfiler & PowerPlex Y23 & Yfiler Plus \\ 
  \hline
DYS19 & 36 & 16,090 & 2.24 & x & x & x \\ 
  DYS389I & 42 & 14,339 & 2.93 & x & x & x \\ 
  DYS389II & 59 & 14,310 & 4.12 & x & x & x \\ 
  DYS390 & 33 & 15,612 & 2.11 & x & x & x \\ 
  DYS391 & 38 & 15,486 & 2.45 & x & x & x \\ 
  DYS392 & 8 & 15,418 & 0.52 & x & x & x \\ 
  DYS393 & 15 & 14,264 & 1.05 & x & x & x \\ 
  DYS385a & 32 & 26,171 & 1.22 & x & x & x \\ 
  DYS385b & 32 & 26,171 & 1.22 & x & x & x \\ 
  DYS439 & 58 & 10,647 & 5.45 & x & x & x \\ 
  DYS438 & 4 & 10,673 & 0.37 & x & x & x \\ 
  DYS437 & 13 & 10,652 & 1.22 & x & x & x \\ 
  DYS456 & 31 & 7,229 & 4.29 & x & x & x \\ 
  DYS458 & 46 & 7,228 & 6.36 & x & x & x \\ 
  DYS635 & 35 & 8,076 & 4.33 & x & x & x \\ 
  YGATAH4 & 25 & 8,260 & 3.03 & x & x & x \\ 
  DYS448 & 11 & 7,229 & 1.52 & x & x & x \\ 
  DYS576 & 32 & 2,174 & 14.72 &  & x & x \\ 
  DYS481 & 11 & 2,191 & 5.02 &  & x & x \\ 
  DYS549 & 8 & 2,131 & 3.75 &  & x &  \\ 
  DYS533 & 8 & 2,177 & 3.67 &  & x & x \\ 
  DYS570 & 25 & 1,873 & 13.35 &  & x & x \\ 
  DYS643 & 3 & 2,220 & 1.35 &  & x &  \\ 
  DYS627 & 21 & 1,766 & 11.89 &  &  & x \\ 
  DYS460 & 10 & 1,717 & 5.82 &  &  & x \\ 
  DYS518 & 28 & 1,556 & 17.99 &  &  & x \\ 
  DYS449 & 19 & 1,617 & 11.75 &  &  & x \\ 
  DYF387S1a & 14 & 1,804 & 7.76 &  &  & x \\ 
  DYF387S1b & 14 & 1,804 & 7.76 &  &  & x \\ 
   \hline
\end{tabular}
