# Supplementary material for: How convincing is a matching Y-chromosome profile?
Source: PLoS Genet. 2017 Nov 3;13(11):e1007028. doi: 10.1371/journal.pgen.1007028 (PMC5669422; doi:10.1371/journal.pgen.1007028)
Supplement: S2 Table — These distributions are shown in Fig 5. (TEX) [file pgen.1007028.s005.tex]

% latex table generated in R 3.4.1 by xtable 1.8-2 package
% Wed Aug 16 08:58:49 2017
\begin{tabular}{lrrrrrr}
  \hline
Kit & Growth rate & VRS & Median & Mode & 95\% quantile & 99\% quantile \\ 
  \hline
Yfiler & 1 & 0 & 8 & 1 & 55 & 99 \\ 
  Yfiler & 1 & 0.2 & 8 & 2 & 56 & 99 \\ 
  Yfiler & 1 & 1 & 9 & 2 & 56 & 100 \\ 
  Yfiler & 1.02 & 0 & 10 & 1 & 75 & 148 \\ 
  Yfiler & 1.02 & 0.2 & 10 & 1 & 75 & 148 \\ 
  Yfiler & 1.02 & 1 & 10 & 2 & 76 & 150 \\ 
  PowerPlex Y23 & 1 & 0 & 4 & 1 & 29 & 51 \\ 
  PowerPlex Y23 & 1 & 0.2 & 5 & 1 & 29 & 51 \\ 
  PowerPlex Y23 & 1 & 1 & 5 & 2 & 30 & 52 \\ 
  PowerPlex Y23 & 1.02 & 0 & 5 & 1 & 32 & 60 \\ 
  PowerPlex Y23 & 1.02 & 0.2 & 5 & 1 & 33 & 60 \\ 
  PowerPlex Y23 & 1.02 & 1 & 6 & 2 & 34 & 61 \\ 
  YfilerPlus & 1 & 0 & 3 & 1 & 17 & 30 \\ 
  YfilerPlus & 1 & 0.2 & 3 & 1 & 18 & 31 \\ 
  YfilerPlus & 1 & 1 & 4 & 2 & 18 & 32 \\ 
  YfilerPlus & 1.02 & 0 & 3 & 1 & 19 & 33 \\ 
  YfilerPlus & 1.02 & 0.2 & 3 & 1 & 19 & 34 \\ 
  YfilerPlus & 1.02 & 1 & 4 & 2 & 20 & 34 \\ 
   \hline
\end{tabular}
