# Supplementary material for: How convincing is a matching Y-chromosome profile?
Source: PLoS Genet. 2017 Nov 3;13(11):e1007028. doi: 10.1371/journal.pgen.1007028 (PMC5669422; doi:10.1371/journal.pgen.1007028)
Supplement: S3 Table — Highlighted in grey are key properties of the unconditional distributions of |Ω|, the number of live individuals with profile matching that of Q, shown in Fig 4. Other rows show corresponding properties of conditional distributions given an observation of m copies of the profile in a randomly-sampled database of size n. “-” means unconditional in the sense that database profile counts (m) are not taken into account. The Yfiler Plus results are shown in Table 2, and repeated here for comparison with the other two profiling kits. (TEX) [file pgen.1007028.s006.tex]

% latex table generated in R 3.4.1 by xtable 1.8-2 package
% Wed Aug 16 08:58:48 2017
\begin{tabular}{lcrrrrr}
  \hline
Kit & m & n & Median & Mode & 95\% quantile & 99\% quantile \\ 
  \hline
Yfiler & - & - & 29 & 1 & 121 & 185 \\ 
  Yfiler & 0 & 100 & 28 & 1 & 119 & 183 \\ 
  Yfiler & 0 & 1,000 & 25 & 1 & 107 & 163 \\ 
  Yfiler & 0 & 10,000 & 13 & 1 & 52 & 80 \\ 
  Yfiler & 1 & 100 & 67 & 41 & 188 & 261 \\ 
  Yfiler & 1 & 1,000 & 60 & 35 & 168 & 235 \\ 
  Yfiler & 1 & 10,000 & 29 & 16 & 82 & 114 \\ 
  Yfiler & 2 & 100 & 106 & 72 & 247 & 329 \\ 
  Yfiler & 2 & 1,000 & 95 & 72 & 222 & 295 \\ 
  Yfiler & 2 & 10,000 & 46 & 35 & 108 & 144 \\ 
   \hline
PowerPlex Y23 & - & - & 15 & 1 & 62 & 95 \\ 
  PowerPlex Y23 & 0 & 100 & 15 & 1 & 61 & 94 \\ 
  PowerPlex Y23 & 0 & 1,000 & 14 & 1 & 58 & 89 \\ 
  PowerPlex Y23 & 0 & 10,000 & 9 & 1 & 37 & 57 \\ 
  PowerPlex Y23 & 1 & 100 & 34 & 19 & 97 & 136 \\ 
  PowerPlex Y23 & 1 & 1,000 & 32 & 19 & 91 & 128 \\ 
  PowerPlex Y23 & 1 & 10,000 & 21 & 13 & 58 & 81 \\ 
  PowerPlex Y23 & 2 & 100 & 54 & 39 & 129 & 174 \\ 
  PowerPlex Y23 & 2 & 1,000 & 51 & 36 & 121 & 163 \\ 
  PowerPlex Y23 & 2 & 10,000 & 33 & 27 & 76 & 102 \\ 
   \hline
YfilerPlus & - & - & 9 & 1 & 37 & 57 \\ 
  YfilerPlus & 0 & 100 & 9 & 1 & 37 & 57 \\ 
  YfilerPlus & 0 & 1,000 & 9 & 1 & 36 & 55 \\ 
  YfilerPlus & 0 & 10,000 & 6 & 1 & 27 & 41 \\ 
  YfilerPlus & 1 & 100 & 21 & 11 & 58 & 81 \\ 
  YfilerPlus & 1 & 1,000 & 20 & 11 & 56 & 78 \\ 
  YfilerPlus & 1 & 10,000 & 15 & 9 & 41 & 58 \\ 
  YfilerPlus & 2 & 100 & 33 & 27 & 77 & 102 \\ 
  YfilerPlus & 2 & 1,000 & 32 & 21 & 74 & 99 \\ 
  YfilerPlus & 2 & 10,000 & 23 & 17 & 55 & 73 \\ 
   \hline
\end{tabular}
