# Supplementary material for: How convincing is a matching Y-chromosome profile?
Source: PLoS Genet. 2017 Nov 3;13(11):e1007028. doi: 10.1371/journal.pgen.1007028 (PMC5669422; doi:10.1371/journal.pgen.1007028)
Supplement: S4 Table — Please see S3 Table caption for details. (TEX) [file pgen.1007028.s007.tex]

% latex table generated in R 3.4.1 by xtable 1.8-2 package
% Wed Aug 16 08:58:48 2017
\begin{tabular}{lcrrrrr}
  \hline
Kit & m & n & Median & Mode & 95\% quantile & 99\% quantile \\ 
  \hline
Yfiler & - & - & 46 & 1 & 201 & 310 \\ 
  Yfiler & 0 & 100 & 45 & 1 & 197 & 303 \\ 
  Yfiler & 0 & 1,000 & 37 & 1 & 164 & 253 \\ 
  Yfiler & 0 & 10,000 & 14 & 1 & 61 & 95 \\ 
  Yfiler & 1 & 100 & 110 & 68 & 313 & 442 \\ 
  Yfiler & 1 & 1,000 & 92 & 45 & 261 & 367 \\ 
  Yfiler & 1 & 10,000 & 35 & 21 & 98 & 137 \\ 
  Yfiler & 2 & 100 & 177 & 129 & 422 & 572 \\ 
  Yfiler & 2 & 1,000 & 147 & 116 & 348 & 467 \\ 
  Yfiler & 2 & 10,000 & 55 & 45 & 130 & 174 \\ 
   \hline
PowerPlex Y23 & - & - & 23 & 1 & 102 & 158 \\ 
  PowerPlex Y23 & 0 & 100 & 22 & 1 & 100 & 156 \\ 
  PowerPlex Y23 & 0 & 1,000 & 20 & 1 & 91 & 141 \\ 
  PowerPlex Y23 & 0 & 10,000 & 10 & 1 & 47 & 72 \\ 
  PowerPlex Y23 & 1 & 100 & 56 & 39 & 162 & 226 \\ 
  PowerPlex Y23 & 1 & 1,000 & 51 & 29 & 147 & 205 \\ 
  PowerPlex Y23 & 1 & 10,000 & 26 & 16 & 75 & 106 \\ 
  PowerPlex Y23 & 2 & 100 & 91 & 65 & 215 & 288 \\ 
  PowerPlex Y23 & 2 & 1,000 & 82 & 65 & 196 & 259 \\ 
  PowerPlex Y23 & 2 & 10,000 & 42 & 29 & 100 & 135 \\ 
   \hline
YfilerPlus & - & - & 13 & 1 & 59 & 93 \\ 
  YfilerPlus & 0 & 100 & 13 & 1 & 59 & 92 \\ 
  YfilerPlus & 0 & 1,000 & 12 & 1 & 56 & 87 \\ 
  YfilerPlus & 0 & 10,000 & 8 & 1 & 35 & 55 \\ 
  YfilerPlus & 1 & 100 & 33 & 20 & 97 & 137 \\ 
  YfilerPlus & 1 & 1,000 & 31 & 20 & 91 & 129 \\ 
  YfilerPlus & 1 & 10,000 & 20 & 11 & 57 & 80 \\ 
  YfilerPlus & 2 & 100 & 54 & 39 & 131 & 172 \\ 
  YfilerPlus & 2 & 1,000 & 51 & 37 & 123 & 163 \\ 
  YfilerPlus & 2 & 10,000 & 32 & 26 & 76 & 103 \\ 
   \hline
\end{tabular}
