# Supplementary material for: How convincing is a matching Y-chromosome profile?
Source: PLoS Genet. 2017 Nov 3;13(11):e1007028. doi: 10.1371/journal.pgen.1007028 (PMC5669422; doi:10.1371/journal.pgen.1007028)
Supplement: S5 Table — The population size is constant so this case corresponds to a standard Wright-Fisher model. Please see S3 Table caption for details. (TEX) [file pgen.1007028.s008.tex]

% latex table generated in R 3.4.1 by xtable 1.8-2 package
% Wed Aug 16 08:58:48 2017
\begin{tabular}{lcrrrrr}
  \hline
Kit & m & n & Median & Mode & 95\% quantile & 99\% quantile \\ 
  \hline
Yfiler & - & - & 25 & 1 & 101 & 156 \\ 
  Yfiler & 0 & 100 & 24 & 1 & 100 & 154 \\ 
  Yfiler & 0 & 1,000 & 22 & 1 & 91 & 140 \\ 
  Yfiler & 0 & 10,000 & 12 & 1 & 49 & 74 \\ 
  Yfiler & 1 & 100 & 56 & 34 & 158 & 221 \\ 
  Yfiler & 1 & 1,000 & 51 & 30 & 143 & 201 \\ 
  Yfiler & 1 & 10,000 & 27 & 15 & 75 & 105 \\ 
  Yfiler & 2 & 100 & 88 & 66 & 210 & 283 \\ 
  Yfiler & 2 & 1,000 & 81 & 66 & 190 & 254 \\ 
  Yfiler & 2 & 10,000 & 42 & 30 & 99 & 133 \\ 
   \hline
PowerPlex Y23 & - & - & 13 & 1 & 53 & 80 \\ 
  PowerPlex Y23 & 0 & 100 & 13 & 1 & 52 & 80 \\ 
  PowerPlex Y23 & 0 & 1,000 & 12 & 1 & 50 & 76 \\ 
  PowerPlex Y23 & 0 & 10,000 & 8 & 1 & 34 & 51 \\ 
  PowerPlex Y23 & 1 & 100 & 29 & 18 & 81 & 113 \\ 
  PowerPlex Y23 & 1 & 1,000 & 27 & 16 & 77 & 107 \\ 
  PowerPlex Y23 & 1 & 10,000 & 19 & 10 & 52 & 73 \\ 
  PowerPlex Y23 & 2 & 100 & 46 & 33 & 107 & 144 \\ 
  PowerPlex Y23 & 2 & 1,000 & 44 & 33 & 102 & 136 \\ 
  PowerPlex Y23 & 2 & 10,000 & 29 & 21 & 69 & 92 \\ 
   \hline
YfilerPlus & - & - & 8 & 1 & 32 & 48 \\ 
  YfilerPlus & 0 & 100 & 8 & 1 & 32 & 48 \\ 
  YfilerPlus & 0 & 1,000 & 8 & 1 & 31 & 47 \\ 
  YfilerPlus & 0 & 10,000 & 6 & 1 & 24 & 36 \\ 
  YfilerPlus & 1 & 100 & 17 & 10 & 49 & 67 \\ 
  YfilerPlus & 1 & 1,000 & 17 & 10 & 47 & 66 \\ 
  YfilerPlus & 1 & 10,000 & 13 & 9 & 37 & 51 \\ 
  YfilerPlus & 2 & 100 & 27 & 22 & 64 & 85 \\ 
  YfilerPlus & 2 & 1,000 & 27 & 20 & 62 & 83 \\ 
  YfilerPlus & 2 & 10,000 & 21 & 16 & 48 & 64 \\ 
   \hline
\end{tabular}
