# Supplementary material for: How convincing is a matching Y-chromosome profile?
Source: PLoS Genet. 2017 Nov 3;13(11):e1007028. doi: 10.1371/journal.pgen.1007028 (PMC5669422; doi:10.1371/journal.pgen.1007028)
Supplement: S6 Table — The population growth rate is 2% per generation. Please see S3 Table caption for details. (TEX) [file pgen.1007028.s009.tex]

% latex table generated in R 3.4.1 by xtable 1.8-2 package
% Wed Aug 16 08:58:48 2017
\begin{tabular}{lcrrrrr}
  \hline
Kit & m & n & Median & Mode & 95\% quantile & 99\% quantile \\ 
  \hline
Yfiler & - & - & 36 & 1 & 177 & 285 \\ 
  Yfiler & 0 & 100 & 36 & 1 & 176 & 284 \\ 
  Yfiler & 0 & 1,000 & 35 & 1 & 173 & 278 \\ 
  Yfiler & 0 & 10,000 & 30 & 1 & 144 & 229 \\ 
  Yfiler & 1 & 100 & 98 & 50 & 309 & 474 \\ 
  Yfiler & 1 & 1,000 & 96 & 50 & 301 & 458 \\ 
  Yfiler & 1 & 10,000 & 80 & 50 & 245 & 356 \\ 
  Yfiler & 2 & 100 & 171 & 128 & 473 & 763 \\ 
  Yfiler & 2 & 1,000 & 167 & 128 & 453 & 724 \\ 
  Yfiler & 2 & 10,000 & 136 & 89 & 344 & 488 \\ 
   \hline
PowerPlex Y23 & - & - & 16 & 1 & 73 & 115 \\ 
  PowerPlex Y23 & 0 & 100 & 16 & 1 & 73 & 115 \\ 
  PowerPlex Y23 & 0 & 1,000 & 16 & 1 & 73 & 114 \\ 
  PowerPlex Y23 & 0 & 10,000 & 15 & 1 & 67 & 106 \\ 
  PowerPlex Y23 & 1 & 100 & 41 & 23 & 120 & 171 \\ 
  PowerPlex Y23 & 1 & 1,000 & 40 & 23 & 119 & 169 \\ 
  PowerPlex Y23 & 1 & 10,000 & 37 & 23 & 110 & 156 \\ 
  PowerPlex Y23 & 2 & 100 & 67 & 54 & 162 & 219 \\ 
  PowerPlex Y23 & 2 & 1,000 & 66 & 54 & 161 & 219 \\ 
  PowerPlex Y23 & 2 & 10,000 & 61 & 41 & 149 & 201 \\ 
   \hline
YfilerPlus & - & - & 9 & 1 & 41 & 63 \\ 
  YfilerPlus & 0 & 100 & 9 & 1 & 41 & 63 \\ 
  YfilerPlus & 0 & 1,000 & 9 & 1 & 41 & 63 \\ 
  YfilerPlus & 0 & 10,000 & 9 & 1 & 39 & 60 \\ 
  YfilerPlus & 1 & 100 & 23 & 15 & 65 & 91 \\ 
  YfilerPlus & 1 & 1,000 & 23 & 15 & 65 & 90 \\ 
  YfilerPlus & 1 & 10,000 & 22 & 13 & 62 & 87 \\ 
  YfilerPlus & 2 & 100 & 37 & 31 & 86 & 114 \\ 
  YfilerPlus & 2 & 1,000 & 37 & 26 & 86 & 113 \\ 
  YfilerPlus & 2 & 10,000 & 35 & 24 & 83 & 110 \\ 
   \hline
\end{tabular}
