# Supplementary material for: How convincing is a matching Y-chromosome profile?
Source: PLoS Genet. 2017 Nov 3;13(11):e1007028. doi: 10.1371/journal.pgen.1007028 (PMC5669422; doi:10.1371/journal.pgen.1007028)
Supplement: S7 Table — The population growth rate is 2% per generation. Please see S3 Table caption for details. (TEX) [file pgen.1007028.s010.tex]

% latex table generated in R 3.4.1 by xtable 1.8-2 package
% Wed Aug 16 08:58:48 2017
\begin{tabular}{lcrrrrr}
  \hline
Kit & m & n & Median & Mode & 95\% quantile & 99\% quantile \\ 
  \hline
Yfiler & - & - & 58 & 1 & 288 & 466 \\ 
  Yfiler & 0 & 100 & 58 & 1 & 287 & 464 \\ 
  Yfiler & 0 & 1,000 & 56 & 1 & 277 & 447 \\ 
  Yfiler & 0 & 10,000 & 43 & 1 & 209 & 334 \\ 
  Yfiler & 1 & 100 & 161 & 86 & 502 & 737 \\ 
  Yfiler & 1 & 1,000 & 155 & 86 & 483 & 707 \\ 
  Yfiler & 1 & 10,000 & 117 & 57 & 356 & 514 \\ 
  Yfiler & 2 & 100 & 276 & 169 & 717 & 1049 \\ 
  Yfiler & 2 & 1,000 & 266 & 169 & 686 & 993 \\ 
  Yfiler & 2 & 10,000 & 198 & 169 & 494 & 675 \\ 
   \hline
PowerPlex Y23 & - & - & 25 & 1 & 119 & 188 \\ 
  PowerPlex Y23 & 0 & 100 & 25 & 1 & 119 & 187 \\ 
  PowerPlex Y23 & 0 & 1,000 & 25 & 1 & 117 & 185 \\ 
  PowerPlex Y23 & 0 & 10,000 & 22 & 1 & 104 & 164 \\ 
  PowerPlex Y23 & 1 & 100 & 67 & 43 & 198 & 281 \\ 
  PowerPlex Y23 & 1 & 1,000 & 66 & 43 & 195 & 278 \\ 
  PowerPlex Y23 & 1 & 10,000 & 59 & 29 & 172 & 245 \\ 
  PowerPlex Y23 & 2 & 100 & 110 & 80 & 269 & 359 \\ 
  PowerPlex Y23 & 2 & 1,000 & 109 & 80 & 266 & 355 \\ 
  PowerPlex Y23 & 2 & 10,000 & 96 & 80 & 233 & 314 \\ 
   \hline
YfilerPlus & - & - & 14 & 1 & 66 & 103 \\ 
  YfilerPlus & 0 & 100 & 14 & 1 & 66 & 103 \\ 
  YfilerPlus & 0 & 1,000 & 14 & 1 & 65 & 102 \\ 
  YfilerPlus & 0 & 10,000 & 13 & 1 & 61 & 95 \\ 
  YfilerPlus & 1 & 100 & 37 & 22 & 108 & 154 \\ 
  YfilerPlus & 1 & 1,000 & 37 & 22 & 107 & 153 \\ 
  YfilerPlus & 1 & 10,000 & 34 & 22 & 100 & 142 \\ 
  YfilerPlus & 2 & 100 & 60 & 53 & 146 & 195 \\ 
  YfilerPlus & 2 & 1,000 & 60 & 53 & 145 & 194 \\ 
  YfilerPlus & 2 & 10,000 & 56 & 44 & 135 & 182 \\ 
   \hline
\end{tabular}
