# Supplementary material for: How convincing is a matching Y-chromosome profile?
Source: PLoS Genet. 2017 Nov 3;13(11):e1007028. doi: 10.1371/journal.pgen.1007028 (PMC5669422; doi:10.1371/journal.pgen.1007028)
Supplement: S8 Table — The population growth rate is 2% per generation. Please see S3 Table caption for details. (TEX) [file pgen.1007028.s011.tex]

% latex table generated in R 3.4.1 by xtable 1.8-2 package
% Wed Aug 16 08:58:48 2017
\begin{tabular}{lcrrrrr}
  \hline
Kit & m & n & Median & Mode & 95\% quantile & 99\% quantile \\ 
  \hline
Yfiler & - & - & 31 & 1 & 151 & 249 \\ 
  Yfiler & 0 & 100 & 31 & 1 & 151 & 248 \\ 
  Yfiler & 0 & 1,000 & 30 & 1 & 148 & 243 \\ 
  Yfiler & 0 & 10,000 & 26 & 1 & 126 & 203 \\ 
  Yfiler & 1 & 100 & 84 & 44 & 274 & 438 \\ 
  Yfiler & 1 & 1,000 & 83 & 44 & 267 & 421 \\ 
  Yfiler & 1 & 10,000 & 70 & 44 & 218 & 324 \\ 
  Yfiler & 2 & 100 & 149 & 119 & 460 & 883 \\ 
  Yfiler & 2 & 1,000 & 146 & 102 & 435 & 774 \\ 
  Yfiler & 2 & 10,000 & 120 & 78 & 318 & 468 \\ 
   \hline
PowerPlex Y23 & - & - & 14 & 1 & 62 & 96 \\ 
  PowerPlex Y23 & 0 & 100 & 14 & 1 & 62 & 96 \\ 
  PowerPlex Y23 & 0 & 1,000 & 14 & 1 & 61 & 95 \\ 
  PowerPlex Y23 & 0 & 10,000 & 13 & 1 & 58 & 90 \\ 
  PowerPlex Y23 & 1 & 100 & 34 & 22 & 100 & 142 \\ 
  PowerPlex Y23 & 1 & 1,000 & 34 & 22 & 99 & 141 \\ 
  PowerPlex Y23 & 1 & 10,000 & 32 & 17 & 93 & 132 \\ 
  PowerPlex Y23 & 2 & 100 & 56 & 41 & 135 & 179 \\ 
  PowerPlex Y23 & 2 & 1,000 & 55 & 41 & 134 & 178 \\ 
  PowerPlex Y23 & 2 & 10,000 & 52 & 41 & 125 & 168 \\ 
   \hline
YfilerPlus & - & - & 8 & 1 & 35 & 54 \\ 
  YfilerPlus & 0 & 100 & 8 & 1 & 35 & 54 \\ 
  YfilerPlus & 0 & 1,000 & 8 & 1 & 35 & 54 \\ 
  YfilerPlus & 0 & 10,000 & 8 & 1 & 34 & 52 \\ 
  YfilerPlus & 1 & 100 & 19 & 9 & 56 & 77 \\ 
  YfilerPlus & 1 & 1,000 & 19 & 9 & 55 & 77 \\ 
  YfilerPlus & 1 & 10,000 & 18 & 9 & 53 & 75 \\ 
  YfilerPlus & 2 & 100 & 31 & 25 & 74 & 99 \\ 
  YfilerPlus & 2 & 1,000 & 31 & 25 & 74 & 98 \\ 
  YfilerPlus & 2 & 10,000 & 30 & 25 & 71 & 94 \\ 
   \hline
\end{tabular}
