# Supplementary material for: How convincing is a matching Y-chromosome profile?
Source: PLoS Genet. 2017 Nov 3;13(11):e1007028. doi: 10.1371/journal.pgen.1007028 (PMC5669422; doi:10.1371/journal.pgen.1007028)
Supplement: S9 Table — Key properties of the distribution of the number of Y profiles included in a mixed Yfiler Plus profile arising from two male contributors in a constant-size population. See S3 Fig legend for explanations of “other included” and “unconditional”. (TEX) [file pgen.1007028.s012.tex]

% latex table generated in R 3.4.1 by xtable 1.8-2 package
% Wed Aug 16 08:58:51 2017
\begin{tabular}{llrrrr}
  \hline
VRS & Type & Median & Mode & 95\% quantile & 99\% quantile \\ 
  \hline
0 & Other included & 2 & 0 & 30 & 53 \\ 
  0 & Unconditional & 8 & 1 & 32 & 48 \\ 
  0.2 & Other included & 2 & 0 & 35 & 63 \\ 
  0.2 & Unconditional & 9 & 1 & 37 & 57 \\ 
  1 & Other included & 3 & 0 & 56 & 102 \\ 
  1 & Unconditional & 13 & 1 & 59 & 93 \\ 
   \hline
\end{tabular}
